# Supplementary material for: Neuron-to-vessel signaling is a required feature of aberrant stem cell commitment after soft tissue trauma
Source: Bone Res. 2022 Jun 1;10:43. doi: 10.1038/s41413-022-00216-x (PMC9156761; doi:10.1038/s41413-022-00216-x)
Supplement: Supplementary file 2 — Supplementary Data [file 41413_2022_216_MOESM2_ESM.xlsx]

## Sheet: Sheet1
Proliferation	Angiogenesis/VesselGrowth	Vessel Maturation	Tip Cell Phenotype	Stalk Cell phenotype	VEGF Pathway	FGF Pathway	WNT Pathway	Angiogenic inhibition
BMI1	ACVRL1	Cdh5	Kdr	Hlx1	ABI1	SPRY3	FRAT1	LECT1
BMPR2	AGGF1	Ddit3	Dll4	Ackr1	PDCD6	SPRY1	APC2	IFNG
CD164	AMOT	S1pr1	Pdgfb	Aqp1	MIR1224	SPRY2	NFAT5	IL18
CD24	ANG	Ankrd17	Flt4	C1qtnf9	WASF2	FRS3	WIF1	IL1B
CD274	ANGPTL3	Lyl1	Angpt2	Cd36	VAV3	FRS2	FZD10	SERPINF1
CD276	ANGPTL4	Mmp2	Apln	Csrp2	BAIAP2	TRIM71	CHP1	PF4
CD28	ATPIF1	Reck	Nrp1	Ehd4	NCKAP1	CRKL	CSNK1A1L	TIMP2
CD33	BTG1	Acvrl1	Nrp2	Fbln5	CNMD	FGFBP3	CREBBP	TNNI3
CD47	C1GALT1		Efnb2	Hspb1	EMILIN1	CCN2	PRICKLE1
CD70	CANX		Robo4	Ligp1	CRK	CTNNB1	CSNK1A1
CD79A	CDH13		Unc5b	Il6st	MAPK14	KLB	CSNK1E
CD81	CHRNA7		Plxnd1	Jam2	DAB2IP	SPRED1	CSNK2A1
CDC123	COL4A2		Igf2	Lgals3	CYBA	SPRED2	CSNK2A2
CDC14A	COL4A3		Igfbp4	Lrg1	CYBB	FGF1	CSNK2B
CDC16	EGF		Adm	Meox2	CLEC14A	FGF2	CTBP1
CDC25A	EMCN		Ankrd37	Plscr2	DOCK1	FGF3	CTBP2
CDC25B	EPGN		C1qtnf6	Sdpr	CADM4	FGF4	CTNNB1
CDC25C	ERAP1		Cldn5	Selp	PTK2B	FGF5	PRICKLE2
CDC27	FOXO4		Col4a1	Spint2	FGF9	FGF6	DVL1
CDH13	HTATIP2		Cotl1	Tgfbi	FGF10	FGF7	DVL2
CDK10	IL17F		Ednrb	Tgm2	VEGFD	FGF8	DVL3
CDK2	IL18		Fscn1	Tmem176a	EPN2	FGF9	EP300
CDK3	IL8		Gpihbp1	Tmem252	FOXC1	FGF10	DKK1
CDK4	MYH9		Hspg2	Tspan7	FOXC2	FGF12	DAAM1
CDK5	NCL		Igfbp3	Vwf	CYFIP1	FGFR1	PLCB1
CDK5R1	NF1		Inhbb	Flt1	FLT1	FGFR3	FBXW11
CDK6	NOTCH4		Jup		SULF1	FGFR2	FRAT2
CDK7	NPPB		Kcne3		FLT4	FGFR4	DAAM2
CDK9	NPR1		Kcnj8		FYN	NCBP2	FZD2
CDKN1A	PF4		Lama4		SHC2	SETX	CACYBP
CDKN1C	PLG		Lamb1		PRKD2	SULF1	DKK4
CDKN2A	PML		Lxn		MYOF	RBFOX2	DKK2
CDKN2C	PROK2		Marcksl1		CYFIP2	FLRT3	GSK3B
CDKN2D	RHOB		Mcam		GRB10	FLRT2	APC
CDKN3	RNH1		Mest		NCKAP1L	FLRT1	JUN
RPAP1	ROBO4		N4		HHEX	DSTYK	RHOA
AMPD3	RUNX1		Nid2		HIF1A	PRKD2	LRP6
OGG1	SCG2		Notch4		HSPB1	GALNT3	LRP5
SERPINB6	SERPINF1		Plod1		HSP90AA1	GATA3	SMAD2
RAB39A	SHH		Pmepa1		IL1B	FGF20	SMAD3
ZNF687	SPHK1		Ptn		ITGA5	FGF21	SMAD4
RYR1	SPINK5		Ramp3		ITGAV	FGF22	MMP7
TAF4B	STAB1		Rbp1		ITGB3	NPTN	MYC
TRIM8	TGFB2		Rgcc		KDR	GPC1	NFATC1
UBE3C	THY1		Rhoc		RHOA	GRB2	NFATC2
	TNFSF12		Trp53ill		ARNT	GTF2F1	NFATC3
	TNNI3		Mmp2		MIR10A	GTF2F2	NFATC4
	VEGFA		Mmp9		MIR10B	HNRNPA1	LEF1
			Mmp14		MIR200C	HNRNPF	WNT16
			Cxcl12		MIR296	HNRNPH1	NLK
					MT3	NDST1	PLCB2
					NCF2	LRIT3	PLCB3
					NCF4	ANOS1	PLCB4
					NCK1	SHISA2	WNT4
					NEDD4	MIR1-1	PPARD
					PAK2	MIR1-2	PPP2CA
					PGF	MIR146A	PPP2CB
					PIK3CA	MIR149	PPP2R1A
					PIK3CB	MIR16-1	PPP2R1B
					PIK3R1	MIR16-2	PPP2R5A
					PIK3R2	HNRNPM	PPP2R5B
					PRKCB	NCBP1	PPP2R5C
					AXL	NGFR	PPP2R5D
					BRK1	MIR424	PPP2R5E
					PRKD1	OTX2	PPP3CA
					MAPK11	RAB14	PPP3CB
					PTK2	FGFRL1	PPP3CC
					PTPN1	POLR2A	PPP3R1
					PXN	POLR2B	PPP3R2
					RAC1	POLR2C	PRKACA
					ROCK1	POLR2D	PRKACB
					ELMO2	POLR2E	PRKACG
					TNMD	POLR2F	PRKCA
					SHB	POLR2G	PRKCB
					NIBAN2	WNT4	PRKCG
					NCF1	POLR2H	MAPK8
					SRC	POLR2I	MAPK9
					VAV1	POLR2J	MAPK10
					VAV2	POLR2K	PRKX
					VEGFA	POLR2L	PSEN1
					VEGFB	ESRP1	CTNNBIP1
					VEGFC	KIF16B	VANGL2
					VTN	MAPK1	CHD8
					MAPKAPK3	MAPK3	RAC1
					TMEM204	SULF2	RAC2
					MMRN2	FAM20C	RAC3
					FZD4	PTBP1	SENP2
					NCK2	MIR503	CCND1
					FGF18	PTPN11	ROCK1
					NRP2	PRDM14	CHP2
					NRP1	SMOC2	SFRP1
					SH2D2A	HHIP	SFRP2
					HGS	MIR573	SFRP4
					MAPKAPK2	THBS1	SFRP5
					ROCK2	TIA1	SOX17
					BCAR1	TIAL1	SIAH1
					ELMO1	WNT5A	PORCN
					CDC42	FAT4	SKP1
						SHCBP1	MAP3K7
						ESRP2	TBL1X
						FUZ	TCF7
						SHOC2	TCF7L2
						FGF23	TP53
						SPRY4	AC023512.1
						RUNX2	WNT1
						CBL	WNT2
						FGF18	WNT3
						FGF17	WNT5A
						FGF16	WNT6
						IQGAP1	WNT7A
						APLN	WNT7B
						CREB3L1	WNT8A
						FIBP	WNT8B
						NOG	WNT10B
						KL	WNT11
						CEP57	WNT2B
						FGF19	WNT9A
						FGFBP1	WNT9B
							FZD5
							TBL1XR1
							FZD3
							CXXC4
							WNT10A
							FOSL1
							WNT5B
							CAMK2A
							CAMK2B
							CAMK2D
							CAMK2G
							VANGL1
							AXIN1
							AXIN2
							FZD1
							FZD4
							FZD6
							FZD7
							FZD8
							FZD9
							TCF7L1
							CUL1
							NKD1
							NKD2
							RUVBL1
							CCND2
							BTRC
							CCND3
							WNT3A
							TBL1Y
							CER1
							ROCK2
							RBX1
